# Supplementary material for: New insights into honey bee viral and bacterial seasonal infection patterns using third-generation nanopore sequencing on honey bee haemolymph
Source: Vet Res. 2024 Sep 27;55:118. doi: 10.1186/s13567-024-01382-y (PMC11430211; doi:10.1186/s13567-024-01382-y)
Supplement: Supplementary file 1 — Additional file 1. Full genome sequences GenBank accession. Due to the error rate of Nanopore data, erroneous insertions or deletions may persist within genomes, particularly in regions characterised by low coverage, homopolymers, and repeats. A final manual curation is performed to ensure these are removed. The genome is aligned to the closest NCBI reference, and all inserts and deletions are checked and corrected if necessary. An overview of the viral genomes and their GenBank accession codes can be found in the additional file. [file 13567_2024_1382_MOESM1_ESM.xlsx]

## Sheet: Blad1
Virus	GenBank accession numbers	Sample date (YYYYMMDD)	Sample
Apis rhabdovirus-1	OR863166	20221004	Hemolymph nurses
Bee Maculalike-virus	OR863167	20221108 Hive 1	Hemolymph foragers
Chronic bee paralysis virus RNA1	OR863168	20221220	Hemolymph dead bees
Chronic bee paralysis virus RNA2	OR863169	20221220	Hemolymph dead bees
Chronic bee paralysis virus RNA1	OR863170	20220412	Hemolymph foragers
Chronic bee paralysis virus RNA2	OR863171	20220412	Hemolymph foragers
Chronic bee paralysis virus RNA1	OR863172	20220412	Hemolymph nurses
Chronic bee paralysis virus RNA2	OR863173	20220412	Hemolymph nurses
Chronic bee paralysis virus RNA1	OR863174	20220525	Hemolymph foragers
Chronic bee paralysis virus RNA2	OR863175	20220525	Hemolymph foragers
Deformed wing virus	OR863178	20220713	Hemolymph foragers
Deformed wing virus	OR863179	20221108 Hive 1	Hemolymph foragers
Deformed wing virus contig 2	OR863180	20221108 Hive 4	Hemolymph foragers
Deformed wing virus contig 1	OR863181	20221108 Hive 4	Hemolymph foragers
Lake Sinai virus	OR863182	20220427	Hemolymph foragers
Lake Sinai virus	OR863183	20220525	Hemolymph foragers
Lake Sinai virus	OR863184	20220726	Hemolymph foragers
Sacbrood virus	OR863185	20220525	Hemolymph foragers
